# Supplementary material for: Melanaphis sorghi (Hemiptera: Aphididae) Clonal Diversity in the United States and Brazil
Source: Insects. 2022 Apr 28;13(5):416. doi: 10.3390/insects13050416 (PMC9145645; doi:10.3390/insects13050416)
Supplement: Supplementary file 1 [file insects-13-00416-s001.zip]

Archive with 2 entries (2 files):
- Supplementary Table S1.xlsx
- Suppmental Table S2.xlsx
