# Supplementary material for: Melanaphis sorghi (Hemiptera: Aphididae) Clonal Diversity in the United States and Brazil
Source: Insects. 2022 Apr 28;13(5):416. doi: 10.3390/insects13050416 (PMC9145645; doi:10.3390/insects13050416)
Supplement: Supplementary file 1 [file insects-13-00416-s001.zip › Supplementary Table S1.xlsx]

## Sheet: Sheet1
Supplementary Table 1. Melanaphis spp. and Sipha flava collection information for samples collected in 2019 from the United States, 2020 from the United States and Brazil, and samples used as the controls.
2019 Melanaphis sorghi Samples from the United States
Sample Code	Pooled or Clonal Sample	Dendrogram Name*	Collector Name	Collector's Institution	Aphid**	Host Plant	GPS Location	Date Collected	Date Received	City, State of Collection	Country of Collection	Additional Collection Location Info	Stage	Genotype	# of Leaves	Color of aphids	Notes
GibbsP25	Pooled	S19_GA1_P	Karen Shultz	USDA-ARS	Melanaphis sorghi	Sorghum bicolor	31°25'56" N; 83°35'8" W	2019-07-09	2019-07-09	Tifton, GA	USA	Gibbs Farm	Seed mature		10	Tan and orange
Gibbs25SA1	Clonal	S19_GA1_C	Karen Shultz	USDA-ARS	Melanaphis sorghi	Sorghum bicolor	31°25'56" N; 83°35'8" W	2019-07-09	2019-07-09	Tifton, GA	USA	Gibbs Farm	Seed mature		10	Tan and orange
Gibbs25SA2	Clonal	S19_GA2_C	Karen Shultz	USDA-ARS	Melanaphis sorghi	Sorghum bicolor	31°25'56" N; 83°35'8" W	2019-07-09	2019-07-09	Tifton, GA	USA	Gibbs Farm	Seed mature		10	Tan and orange
Gibbs25SA3	Clonal	S19_GA3_C	Karen Shultz	USDA-ARS	Melanaphis sorghi	Sorghum bicolor	31°25'56" N; 83°35'8" W	2019-07-09	2019-07-09	Tifton, GA	USA	Gibbs Farm	Seed mature		10	Tan and orange
LangP25	Pooled	S19_GA2_P	Karen Shultz	USDA-ARS	Melanaphis sorghi	Sorghum bicolor	31°31'20" N; 83°32'60" W	2019-07-09	2019-07-09	Tifton, GA	USA	Lang Farm	Most forage plots are flowering		4	Tan and orange
LangP25SA	Clonal	S19_GA4_C	Karen Shultz	USDA-ARS	Melanaphis sorghi	Sorghum bicolor	31°31'20" N; 83°32'60" W	2019-07-09	2019-07-09	Tifton, GA	USA	Lang Farm	Most forage plots are flowering		4	Tan and orange
LangP25SA2	Clonal	S19_GA5_C	Karen Shultz	USDA-ARS	Melanaphis sorghi	Sorghum bicolor	31°31'20" N; 83°32'60" W	2019-07-09	2019-07-09	Tifton, GA	USA	Lang Farm	Most forage plots are flowering		4	Tan and orange
AJ191	Pooled	S19_AL1_P	Alana Jacobson	Auburn University	Melanaphis sorghi	Sorghum bicolor		2019-07-23	2019-07-25	Shorter, AL	USA	EV Smith Research Station		Forage EVS 202	4	Orange
AJ192	Pooled	S19_AL2_P	Alana Jacobson	Auburn University	Melanaphis sorghi	Sorghum bicolor		2019-07-23	2019-07-25	Shorter, AL	USA	EV Smith Research Station		Forage EVS 202	4	Orange
AJ193SA2	Clonal	S19_AL1_C	Alana Jacobson	Auburn University	Melanaphis sorghi	Sorghum bicolor		2019-07-23	2019-07-25	Shorter, AL	USA	EV Smith Research Station		Forage EVS 202	4	Orange
SP191	Pooled	S19_GA3_P	Som Punnuri	Fort Valley State University	Melanaphis sorghi	Sorghum bicolor		2019-07-25	2019-07-25	Fort Valley, GA	USA			Forage border	5	tan, yellow
SP191SA1	Clonal	S19_GA6_C	Som Punnuri	Fort Valley State University	Melanaphis sorghi	Sorghum bicolor		2019-07-25	2019-07-25	Fort Valley, GA	USA			Forage border	5	tan, yellow
SP192	Pooled	S19_GA4_P	Som Punnuri	Fort Valley State University	Melanaphis sorghi	Sorghum bicolor		2019-07-25	2019-07-25	Fort Valley, GA	USA			DKS3707	4	tan, orange
SP193	Pooled	S19_GA5_P	Som Punnuri	Fort Valley State University	Melanaphis sorghi	Sorghum bicolor		2019-07-25	2019-07-25	Fort Valley, GA	USA			DKS5353	6	tan
SP193SA2	Clonal	S19_GA7_C	Som Punnuri	Fort Valley State University	Melanaphis sorghi	Sorghum bicolor		2019-07-25	2019-07-25	Fort Valley, GA	USA			DKS5353	6	tan
SP194	Pooled	J19_GA1_P	Som Punnuri	Fort Valley State University	Melanaphis sorghi	Sorghum halepense		2019-07-25	2019-07-25	Fort Valley, GA	USA				5	orange
DB191	Pooled	S19_GA6_P	David Buntin	University of Georgia	Melanaphis sorghi	Sorghum bicolor		2019-07-30	2019-07-31	Williamson, GA	USA	Bledscoe Research Farm; Pike County		DKS5353	5	orange
DB191SA2	Clonal	S19_GA8_C	David Buntin	University of Georgia	Melanaphis sorghi	Sorghum bicolor		2019-07-30	2019-07-31	Williamson, GA	USA	Bledscoe Research Farm; Pike County		DKS5353	5	orange
DB192	Pooled	S19_GA7_P	David Buntin	University of Georgia	Melanaphis sorghi	Sorghum bicolor		2019-07-30	2019-07-31	Williamson, GA	USA	Bledscoe Research Farm; Pike County		DKS5353	4	orange
DB193	Pooled	S19_GA8_P	David Buntin	University of Georgia	Melanaphis sorghi	Sorghum bicolor		2019-07-30	2019-07-31	Williamson, GA	USA	Bledscoe Research Farm; Pike County		DKS5353	5	orange/tan
DB194	Pooled	S19_GA9_P	David Buntin	University of Georgia	Melanaphis sorghi	Sorghum bicolor		2019-07-30	2019-07-31	Williamson, GA	USA	Bledscoe Research Farm; Pike County		DKS5353	5	orange/tan
DB195	Pooled	S19_GA10_P	David Buntin	University of Georgia	Melanaphis sorghi	Sorghum bicolor		2019-07-30	2019-07-31	Williamson, GA	USA	Bledscoe Research Farm; Pike County		DKS5353	5	orange/tan
AH191	Pooled	J19_NC1_P	Anders Huseth	North Carolina State University	Melanaphis sorghi	Sorghum halepense	36.151821, -78.777820	2019-08-12	2019-08-13	Butner, NC	USA				5	light tan
AH191SA1	Clonal	J19_NC1_C	Anders Huseth	North Carolina State University	Melanaphis sorghi	Sorghum halepense	36.151821, -78.777820	2019-08-12	2019-08-13	Butner, NC	USA				5	light tan
AH191SA2	Clonal	J19_NC2_C	Anders Huseth	North Carolina State University	Melanaphis sorghi	Sorghum halepense	36.151821, -78.777820	2019-08-12	2019-08-13	Butner, NC	USA				5	light tan
AH192	Pooled	S19_NC2_P	Anders Huseth	North Carolina State University	Melanaphis sorghi	Sorghum bicolor	35.528569, -78.854285	2019-08-12	2019-08-13	Fuquay Varina, NC	USA				4	light tan
AH193	Pooled	S19_NC3_P	Anders Huseth	North Carolina State University	Melanaphis sorghi	Sorghum bicolor	35.193671, -79.684108	2019-08-12	2019-08-13	Jackson Springs, NC	USA				4	light tan
AH193SA1	Clonal	S19_NC3_C	Anders Huseth	North Carolina State University	Melanaphis sorghi	Sorghum bicolor	35.193671, -79.684108	2019-08-12	2019-08-13	Jackson Springs, NC	USA				4	light tan
2019A-Blackshank	Pooled	S19_GA11_P	April Skipper	USDA-ARS	Melanaphis sorghi	Sorghum bicolor		2019-08-26	2019-08-26	Tifton, GA	USA	Blackshank Farm	Grain fill	Border and SAP		orange
2019B-Blackshank	Pooled	S19_GA12_P	April Skipper	USDA-ARS	Melanaphis sorghi	Sorghum bicolor		2019-08-26	2019-08-26	Tifton, GA	USA	Blackshank Farm	Grain fill	Border and SAP		orange
2020 United States Melanaphis sorghi and Sipha flava Samples
Sample Code	Pooled or Clonal Sample	Dendrogram Name	Collector Name	Collector's Institution	Aphid	Host Plant	GPS Location	Date Collected	Date Received	City, State of Collection	Country of Collection	Additional Collection Location Info	Stage	Genotype	# of Leaves	Color of aphids	Notes
Mis2_3_20A	Clonal	M20_GA1_C	Karen Shultz	USDA-ARS	Melanaphis sorghi	Miscanthus x giganteus		2020-02-03	2020-02-03	Tifton, GA	USA	GunShop Field-among the Arundo donax	New growth from dead tissue		15	grey	Miscanthus 2_3_20A-Aphids were dark brown at harvest despite growing them in warm petri dishes.
Mis2_3_20B	Clonal	M20_GA2_C	Karen Shultz	USDA-ARS	Melanaphis sorghi	Miscanthus x giganteus		2020-02-03	2020-02-03	Tifton, GA	USA	GunShop Field-among the Arundo donax	New growth from dead tissue		15	grey	Miscanthus 2_3_20A-Aphids were dark brown at harvest despite growing them in warm petri dishes.
GW1	Pooled	J20_TX1_P	Greg Wilson	Texas A&M University	Melanaphis sorghi	Sorghum halepense		2020-07-20	2020-07-23	Texas	USA	Hill County, next to Milo			4	Yellow
GW2	Pooled	J20_TX2_P	Greg Wilson	Texas A&M University	Melanaphis sorghi	Sorghum halepense		2020-07-20	2020-07-23	Texas	USA	Hill County, next to Milo			4	Yellow
GW3	Pooled	J20_TX3_P	Greg Wilson	Texas A&M University	Melanaphis sorghi	Sorghum halepense		2020-07-20	2020-07-23	Texas	USA	Hill County, next to Milo			4	Yellow
GW4	Pooled	J20_TX4_P	Greg Wilson	Texas A&M University	Melanaphis sorghi	Sorghum halepense		2020-07-20	2020-07-23	Texas	USA	Hill County, next to Milo			4	Yellow
GW5	Pooled	J20_TX5_P	Greg Wilson	Texas A&M University	Melanaphis sorghi	Sorghum halepense		2020-07-20	2020-07-23	Texas	USA	Hill County, next to Milo			4	Yellow
GW6	Pooled	J20_TX6_P	Greg Wilson	Texas A&M University	Melanaphis sorghi	Sorghum halepense		2020-07-20	2020-07-23	Texas	USA	Hill County, next to Milo			4	Yellow
GW7	Pooled	J20_TX7_P	Greg Wilson	Texas A&M University	Melanaphis sorghi	Sorghum halepense		2020-07-20	2020-07-23	Texas	USA	Hill County, next to Milo			4	Yellow
GW8	Pooled	J20_TX8_P	Greg Wilson	Texas A&M University	Melanaphis sorghi	Sorghum halepense		2020-07-20	2020-07-23	Texas	USA	Hill County, next to Milo			4	Yellow
MB1	Pooled	S20_TX9_P	Mike Brewer	Texas A&M University	Melanaphis sorghi	Sorghum bicolor		2020-07-23	2020-07-24	Corpus Christi, Texas	USA				4	Yellow - Orange
MB2	Pooled	J20_TX10_P	Mike Brewer	Texas A&M University	Melanaphis sorghi	Sorghum halepense		2020-07-23	2020-07-24	Corpus Christi, Texas	USA				4	Yellow - Orange
GW9	Pooled	S20_TX11_P	Greg Wilson	Texas A&M University	Melanaphis sorghi	Sorghum bicolor		2020-07-23	2020-07-24	Corpus Christi, Texas	USA				4	Yellow
GW10	Pooled	S20_TX12_P	Greg Wilson	Texas A&M University	Melanaphis sorghi	Sorghum bicolor		2020-07-23	2020-07-24	Corpus Christi, Texas	USA				4	Yellow
GW11	Pooled	S20_TX13_P	Greg Wilson	Texas A&M University	Melanaphis sorghi	Sorghum bicolor		2020-07-23	2020-07-24	Corpus Christi, Texas	USA				4	Yellow
GW12	Pooled	S20_TX14_P	Greg Wilson	Texas A&M University	Melanaphis sorghi	Sorghum bicolor		2020-07-23	2020-07-24	Corpus Christi, Texas	USA				4	Yellow
GW13	Pooled	S20_TX15_P	Greg Wilson	Texas A&M University	Melanaphis sorghi	Sorghum bicolor		2020-07-23	2020-07-24	Corpus Christi, Texas	USA				4	Yellow
GW14	Pooled	S20_TX16_P	Greg Wilson	Texas A&M University	Melanaphis sorghi	Sorghum bicolor		2020-07-23	2020-07-24	Corpus Christi, Texas	USA				4	Yellow
AL	Pooled	S20_NC1_P	Amanda Lytle	North Carolina State University	Melanaphis sorghi	Sorghum bicolor	35.187928'N, 79.682938'N	2020-08-04	2020-08-05	Jackson Springs, NC	USA			DKS 5353	7	Yellow - Orange
EV21	Pooled	S20_AL1_P	Alana Jacobson	Auburn University	Melanaphis sorghi	Sorghum bicolor		2020-08-04	2020-08-05	Shorter, AL	USA	Plot 131, EV Smith Research Station		DKS 5353	10	Yellow - Orange
EV22	Pooled	S20_AL2_P	Alana Jacobson	Auburn University	Melanaphis sorghi	Sorghum bicolor		2020-08-04	2020-08-05	Shorter, AL	USA	Plot 102, EV Smith Research Station		DKS 5353	10	Yellow - Orange
SA1	Pooled	J20_OK1_P	Scott Armstrong	USDA-ARS	Sipha flava	Sorghum halepense	36° 14' 57" N; 97° 04' 50" W	2020-08-06	2020-08-07	Oklahoma	USA	Gunsmoke Lane OK, Noble County				Orange	Shipped frozen
SA2	Pooled	S20_OK1_P	Scott Armstrong	USDA-ARS	Melanaphis sorghi	Sorghum bicolor	36° 15' 18" N; 97° 05' 08" W	2020-08-06	2020-08-07	Oklahoma	USA	Gunsmoke Lane OK, Noble County				Orange	Shipped frozen
SA3	Pooled	J20_OK2_P	Scott Armstrong	USDA-ARS	Sipha flava	Sorghum halepense	36° 13' 32" N; 97° 07' 18" W	2020-08-06	2020-08-07	Oklahoma	USA	Gunsmoke Lane OK, Noble County				Orange	Shipped frozen
SA4	Pooled	S20_OK2_P	Scott Armstrong	USDA-ARS	Melanaphis sorghi	Sorghum bicolor	36° 14' 47" N; 97° 08' 56" W	2020-08-06	2020-08-07	Oklahoma	USA	Gunsmoke Lane OK, Noble County				Orange	Shipped frozen
SA5	Pooled	J20_OK3_P	Scott Armstrong	USDA-ARS	Melanaphis sorghi	Sorghum halepense	36° 08' 05" N; 97° 05' 06" W	2020-08-06	2020-08-07	Stillwater, OK	USA	Stillwater, OK, Payne County				Orange	Shipped frozen
SA6	Pooled	S20_OK3_P	Scott Armstrong	USDA-ARS	Melanaphis sorghi	Sorghum bicolor	36° 08' 05" N, 97° 05' 06" W	2020-08-06	2020-08-07	Stillwater, OK	USA	Stillwater, OK, Payne County				Orange	Shipped frozen
SA7	Pooled	S20_OK4_P	Scott Armstrong	USDA-ARS	Melanaphis sorghi	Sorghum bicolor	36° 11' 05" N; 97° 09' 22" W	2020-08-06	2020-08-07	Stillwater, OK	USA	Stillwater, OK, Payne County				Orange	Shipped frozen
AS8	Pooled	J20_OK4_P	Scott Armstrong	USDA-ARS	Melanaphis sorghi	Sorghum halepense	36° 09' 38" N; 97° 06' 51" W	2020-08-06	2020-08-07	Stillwater, OK	USA	OSU EFAW farm, Payne County				Orange	Shipped frozen
SA9	Pooled	S20_OK5_P	Scott Armstrong	USDA-ARS	Melanaphis sorghi	Sorghum bicolor	36° 08' 04" N; 97° 06' 18" W	2020-08-06	2020-08-07	Stillwater, OK	USA	OSU EFAW farm, Payne County				Orange	Shipped frozen
SA10	Pooled	S20_OK6_P	Scott Armstrong	USDA-ARS	Melanaphis sorghi	Sorghum bicolor	35° 59' 28" N; 97° 03' 01" W	2020-08-06	2020-08-07	Perkins, OK	USA	Cimmaron Valley Research Station -OSU, Payne County				Orange	Shipped frozen
SA11	Pooled	J20_OK5_P	Scott Armstrong	USDA-ARS	Melanaphis sorghi	Sorghum halepense	35° 59' 19" N; 97° 02' 47" W	2020-08-06	2020-08-07	Perkins, OK	USA	Cimmaron Valley Research Station -OSU, Payne County				Orange	Shipped frozen
SA12	Pooled	J20_OK6_P	Scott Armstrong	USDA-ARS	Melanaphis sorghi	Sorghum halepense	35° 59 '11" N; 97° 02' 43" W	2020-08-06	2020-08-07	Perkins, OK	USA	Cimmaron Valley Research Station -OSU, Payne County				Orange	Shipped frozen
SA14	Pooled	S20_OK7_P	Scott Armstrong	USDA-ARS	Melanaphis sorghi	Sorghum bicolor	35° 57' 47" N; 97° 01' 38" W	2020-08-06	2020-08-07	Vinco, OK	USA	Vinco Rd, 3 mi E Vinco, OK, Payne County				Orange	Shipped frozen
SA15	Pooled	J20_OK7_P	Scott Armstrong	USDA-ARS	Melanaphis sorghi	Sorghum halepense	35° 57' 24" N; 97° 00' 24" W	2020-08-06	2020-08-07	Vinco, OK	USA	Vinco Rd, 3 mi E Vinco, OK, Payne County				Orange	Shipped frozen
41	Pooled	S20_TX17_P	Ada Szczepaniec	Texas A&M Agrilife Research	Melanaphis sorghi	Sorghum bicolor	35.2135457, 102.0602923	2020-08-24	2020-08-26	Bushland, TX	USA					Orange
42	Pooled	S20_TX18_P	Ada Szczepaniec	Texas A&M Agrilife Research	Melanaphis sorghi	Sorghum bicolor	35.2135457, 102.0602923	2020-08-24	2020-08-26	Bushland, TX	USA					Orange
43	Pooled	S20_MS1_P	James Glover	USDA -ARS MSA STMRU, 141 Experiment Station Road Stoneville MS	Melanaphis sorghi	Sorghum bicolor	33.3294083 90.9173162	2020-08-24	2020-08-26	Cleveland, MS	USA	Washington County; Rep 1				Orange	Grain sorghum
44	Pooled	S20_MS2_P	James Glover	USDA -ARS MSA STMRU, 141 Experiment Station Road Stoneville MS	Melanaphis sorghi	Sorghum bicolor	33.3294083 90.9173162	2020-08-24	2020-08-26	Cleveland, MS	USA	Washington County; Rep 2				Orange	Grain sorghum
45	Pooled	S20_MS3_P	James Glover	USDA -ARS MSA STMRU, 141 Experiment Station Road Stoneville MS	Melanaphis sorghi	Sorghum bicolor	33.3294083 90.9173162	2020-08-24	2020-08-26	Cleveland, MS	USA	Washington County; Rep 3				Orange	Grain sorghum
BB1	Pooled	S20_TX19_P	Brent Bean	United Sorghum Checkoff Program	Melanaphis sorghi	Sorghum bicolor	34.223838 - 102.189785	2020-08-31	2020-09-02	Texas	USA	2 miles NW of Olton Texas				Yellow- Orange	Sprayed 2 weeks ago with Sivanto 603; forage sorghum
BB1_1	Clonal	S20_TX1_C	Brent Bean	United Sorghum Checkoff Program	Melanaphis sorghi	Sorghum bicolor	34.223838 - 102.189785	2020-08-31	2020-09-02	Texas	USA	2 miles NW of Olton Texas					Forage sorghum
BB1_2	Clonal	S20_TX2_C	Brent Bean	United Sorghum Checkoff Program	Melanaphis sorghi	Sorghum bicolor	34.223838 - 102.189785	2020-08-31	2020-09-02	Texas	USA	2 miles NW of Olton Texas				Yellow- Orange	Forage sorghum; Sprayed 2 weeks ago with Sivanto 603.
BS1	Pooled	S20_GA1_P	Michael Purvis	USDA-ARS	Melanaphis sorghi	Sorghum bicolor		2020-09-25	2020-09-25	Tifton, GA	USA	Blackshank Curve Field UGA				Orange
BSSA2SOR	Clonal	S20_GA1_C	Michael Purvis	USDA-ARS	Melanaphis sorghi	Sorghum bicolor		2020-09-25	2020-09-25	Tifton, GA	USA	Blackshank Curve Field UGA				Orange
BS2	Pooled	S20_GA2_P	Michael Purvis	USDA-ARS	Melanaphis sorghi	Sorghum bicolor		2020-09-25	2020-09-25	Tifton, GA	USA	Blackshank Curve Field UGA				Orange
BSSA1SOR	Clonal	S20_GA2_C	Michael Purvis	USDA-ARS	Melanaphis sorghi	Sorghum bicolor		2020-09-25	2020-09-25	Tifton, GA	USA	Blackshank Curve Field UGA				Orange
FV1	Pooled	S20_GA3_P	Som Punnuri	Fort Valley State University	Melanaphis sorghi	Sorghum bicolor		2020-09-25	2020-09-25	Fort Valley, GA	USA	Fort Valley State Univesity				Orange	Forage sorghum
FVSA1	Clonal	S20_GA3_C	Som Punnuri	Fort Valley State University	Melanaphis sorghi	Sorghum bicolor		2020-09-25	2020-09-25	Fort Valley, GA	USA	Fort Valley State Univesity				Orange	Forage sorghum
FV2	Pooled	S20_GA4_P	Som Punnuri	Fort Valley State University	Melanaphis sorghi	Sorghum bicolor		2020-09-25	2020-09-25	Fort Valley, GA	USA	Fort Valley State Univesity				Orange	Forage sorghum
FVSA2	Clonal	S20_GA4_C	Som Punnuri	Fort Valley State University	Melanaphis sorghi	Sorghum bicolor		2020-09-25	2020-09-25	Fort Valley, GA	USA	Fort Valley State Univesity				Orange	Forage sorghum
BSSA1JG	Clonal	S20_GA5_C	Michael Purvis	USDA-ARS	Melanaphis sorghi	Sorghum bicolor		2020-09-25	2020-09-25	Tifton, GA	USA	Blackshank Curve Field UGA				Orange
BSSA2JG	Clonal	S20_GA6_C	Michael Purvis	USDA-ARS	Melanaphis sorghi	Sorghum bicolor		2020-09-25	2020-09-25	Tifton, GA	USA	Blackshank Curve Field UGA				Orange
TifSCA	Clonal	S20_GA7_C	Michael Purvis	USDA-ARS	Melanaphis sorghi	Sorghum bicolor		2020-09-25	2020-09-25	Tifton, GA	USA	Blackshank Curve Field UGA
2020 Brazilian Melanaphis sorghi Samples
Sample Code	Pooled or Clonal Sample	Dendrogram Name	Collector Name	Collector's Institution	Aphid	Host Plant	GPS Location	Date Collected	Date Received	City, State of Collection	Country of Collection
1_1	Pooled	S20_DF1_P	Junior/Segundo	Helix Sementes e Mudas LTDA	Melanaphis sorghi	Sorghum bicolor	15° 42' 50" S; 47° 24' 5" W	2020-08-14	2020-10-29	Planaltina, Distrito Federal	Brazil
1_2	Pooled	S20_DF2_P	Junior/Segundo	Helix Sementes e Mudas LTDA	Melanaphis sorghi	Sorghum bicolor	15° 42' 50" S; 47° 24' 5" W	2020-08-14	2020-10-29	Planaltina, Distrito Federal	Brazil
1_3	Pooled	S20_DF3_P	Junior/Segundo	Helix Sementes e Mudas LTDA	Melanaphis sorghi	Sorghum bicolor	15° 42' 50" S; 47° 24' 5" W	2020-08-14	2020-10-29	Planaltina, Distrito Federal	Brazil
1_4	Pooled	S20_DF4_P	Junior/Segundo	Helix Sementes e Mudas LTDA	Melanaphis sorghi	Sorghum bicolor	15° 42' 50" S; 47° 24' 5" W	2020-08-14	2020-10-29	Planaltina, Distrito Federal	Brazil
1_5	Pooled	S20_DF5_P	Junior/Segundo	Helix Sementes e Mudas LTDA	Melanaphis sorghi	Sorghum bicolor	15° 42' 50" S; 47° 24' 5" W	2020-08-14	2020-10-29	Planaltina, Distrito Federal	Brazil
2_1	Pooled	S20_DF6_P	Junior/Segundo	Helix Sementes e Mudas LTDA	Melanaphis sorghi	Sorghum bicolor	15° 58' 38" S; 47° 35' 28" W	2020-08-14	2020-10-29	Paranoa, Distrito Federal	Brazil
3_1	Pooled	S20_GO1_P	Junior/Segundo	Helix Sementes e Mudas LTDA	Melanaphis sorghi	Sorghum bicolor	15° 19' 26" S; 47° 32' 23" W	2020-08-15	2020-10-29	Planaltina, Goias	Brazil
4_1	Pooled	S20_GO2_P	Junior/Segundo	Helix Sementes e Mudas LTDA	Melanaphis sorghi	Sorghum bicolor	15° 26' 40" S; 47° 30' 29" W	2020-08-15	2020-10-29	Planaltina, Goias	Brazil
4_2	Pooled	S20_GO3_P	Junior/Segundo	Helix Sementes e Mudas LTDA	Melanaphis sorghi	Sorghum bicolor	15° 26' 40" S; 47° 30' 29" W	2020-08-15	2020-10-29	Planaltina, Goias	Brazil
4_3	Pooled	S20_GO4_P	Junior/Segundo	Helix Sementes e Mudas LTDA	Melanaphis sorghi	Sorghum bicolor	15° 26' 40" S; 47° 30' 29" W	2020-08-15	2020-10-29	Planaltina, Goias	Brazil
4_4	Pooled	S20_GO5_P	Junior/Segundo	Helix Sementes e Mudas LTDA	Melanaphis sorghi	Sorghum bicolor	15° 26' 40" S; 47° 30' 29" W	2020-08-15	2020-10-29	Planaltina, Goias	Brazil
5_1	Pooled	S20_BA1_P	Junior/Segundo	Helix Sementes e Mudas LTDA	Melanaphis sorghi	Sorghum bicolor	13 ° 22' 37.29" S; 46° 04' 24.12" W	2020-08-19	2020-10-29	Correntina, Bahia	Brazil
5_3	Pooled	S20_BA2_P	Junior/Segundo	Helix Sementes e Mudas LTDA	Melanaphis sorghi	Sorghum bicolor	13 ° 22' 37.29" S; 46° 04' 24.12" W	2020-08-19	2020-10-29	Correntina, Bahia	Brazil
5_4	Pooled	S20_BA3_P	Junior/Segundo	Helix Sementes e Mudas LTDA	Melanaphis sorghi	Sorghum bicolor	16 ° 22' 37.29" S; 46° 04' 24.12" W	2020-08-19	2020-10-29	Correntina, Bahia	Brazil
5_5	Pooled	S20_BA4_P	Junior/Segundo	Helix Sementes e Mudas LTDA	Melanaphis sorghi	Sorghum bicolor	17 ° 22' 37.29" S; 46° 04' 24.12" W	2020-08-19	2020-10-29	Correntina, Bahia	Brazil
6_2	Pooled	S20_BA5_P	Junior/Segundo	Helix Sementes e Mudas LTDA	Melanaphis sorghi	Sorghum bicolor	11° 25' 26.03" S; 45° 53' 57.09" W	2020-08-19	2020-10-29	Formosa do Rio Preto, Bahia	Brazil
6_4	Pooled	S20_BA6_P	Junior/Segundo	Helix Sementes e Mudas LTDA	Melanaphis sorghi	Sorghum bicolor	11° 25' 26.03" S; 45° 53' 57.09" W	2020-08-19	2020-10-29	Formosa do Rio Preto, Bahia	Brazil
6_5	Pooled	S20_BA7_P	Junior/Segundo	Helix Sementes e Mudas LTDA	Melanaphis sorghi	Sorghum bicolor	11° 25' 26.03" S; 45° 53' 57.09" W	2020-08-19	2020-10-29	Formosa do Rio Preto, Bahia	Brazil
7_1	Pooled	S20_MG1_P	Junior/Segundo	Helix Sementes e Mudas LTDA	Melanaphis sorghi	Sorghum bicolor	17° 57' 43.9" S; 46° 57' 43.9" W	2020-08-23	2020-10-29	Guarda-Mor, Minas Gerais	Brazil
7_2	Pooled	S20_MG1_P	Junior/Segundo	Helix Sementes e Mudas LTDA	Melanaphis sorghi	Sorghum bicolor	17° 57' 43.9" S; 46° 57' 43.9" W	2020-08-23	2020-10-29	Guarda-Mor, Minas Gerais	Brazil
7_3	Pooled	S20_MG2_P	Junior/Segundo	Helix Sementes e Mudas LTDA	Melanaphis sorghi	Sorghum bicolor	17° 57' 43.9" S; 46° 57' 43.9" W	2020-08-23	2020-10-29	Guarda-Mor, Minas Gerais	Brazil
7_5	Pooled	S20_MG3_P	Junior/Segundo	Helix Sementes e Mudas LTDA	Melanaphis sorghi	Sorghum bicolor	17° 57' 43.9" S; 46° 57' 43.9" W	2020-08-23	2020-10-29	Guarda-Mor, Minas Gerais	Brazil
9_3	Pooled	S20_GO6_P	Junior/Segundo	Helix Sementes e Mudas LTDA	Melanaphis sorghi	Sorghum bicolor	17° 33' 55" S; 51° 05' 31" W	2020-08-28	2020-10-29	Montividiu, Goias	Brazil
9_4	Pooled	S20_GO7_P	Junior/Segundo	Helix Sementes e Mudas LTDA	Melanaphis sorghi	Sorghum bicolor	17° 33' 55" S; 51° 05' 31" W	2020-08-28	2020-10-29	Montividiu, Goias	Brazil
11_1	Pooled	S20_PR1_P	Junior/Segundo	Helix Sementes e Mudas LTDA	Melanaphis sorghi	Sorghum bicolor	23° 04' 04" S; 51° 37' 52" W	2020-08-25	2020-10-29	Jaguapita, Parana	Brazil
11_2	Pooled	S20_PR2_P	Junior/Segundo	Helix Sementes e Mudas LTDA	Melanaphis sorghi	Sorghum bicolor	23° 04' 04" S; 51° 37' 52" W	2020-08-25	2020-10-29	Jaguapita, Parana	Brazil
11_3	Pooled	S20_PR3_P	Junior/Segundo	Helix Sementes e Mudas LTDA	Melanaphis sorghi	Sorghum bicolor	23° 04' 04" S; 51° 37' 52" W	2020-08-25	2020-10-29	Jaguapita, Parana	Brazil
11_4	Pooled	S20_PR4_P	Junior/Segundo	Helix Sementes e Mudas LTDA	Melanaphis sorghi	Sorghum bicolor	23° 04' 04" S; 51° 37' 52" W	2020-08-25	2020-10-29	Jaguapita, Parana	Brazil
11_5	Pooled	S20_PR5_P	Junior/Segundo	Helix Sementes e Mudas LTDA	Melanaphis sorghi	Sorghum bicolor	23° 04' 04" S; 51° 37' 52" W	2020-08-25	2020-10-29	Jaguapita, Parana	Brazil
12_1	Pooled	S20_MG1_P	Junior/Segundo	Helix Sementes e Mudas LTDA	Melanaphis sorghi	Sorghum bicolor	18° 39' 15" S; 49° 39' 25" W	2020-08-31	2020-10-29	Capinopolis, Minas Gerais	Brazil
12_3	Pooled	S20_MG2_P	Junior/Segundo	Helix Sementes e Mudas LTDA	Melanaphis sorghi	Sorghum bicolor	18° 39' 15" S; 49° 39' 25" W	2020-08-31	2020-10-29	Capinopolis, Minas Gerais	Brazil
12_4	Pooled	S20_MG3_P	Junior/Segundo	Helix Sementes e Mudas LTDA	Melanaphis sorghi	Sorghum bicolor	18° 39' 15" S; 49° 39' 25" W	2020-08-31	2020-10-29	Capinopolis, Minas Gerais	Brazil
13_1	Pooled	S20_MG4_P	Junior/Segundo	Helix Sementes e Mudas LTDA	Melanaphis sorghi	Sorghum bicolor	18° 46' 36" S; 49° 33' 16" W	2020-08-31	2020-10-29	Capinopolis, Minas Gerais	Brazil
13_2	Pooled	S20_MG5_P	Junior/Segundo	Helix Sementes e Mudas LTDA	Melanaphis sorghi	Sorghum bicolor	18° 46' 36" S; 49° 33' 16" W	2020-08-31	2020-10-29	Capinopolis, Minas Gerais	Brazil
13_3	Pooled	S20_MG6_P	Junior/Segundo	Helix Sementes e Mudas LTDA	Melanaphis sorghi	Sorghum bicolor	18° 46' 36" S; 49° 33' 16" W	2020-08-31	2020-10-29	Capinopolis, Minas Gerais	Brazil
13_4	Pooled	S20_MG7_P	Junior/Segundo	Helix Sementes e Mudas LTDA	Melanaphis sorghi	Sorghum bicolor	18° 46' 36" S; 49° 33' 16" W	2020-08-31	2020-10-29	Capinopolis, Minas Gerais	Brazil
14_1	Pooled	S20_MG8_P	Junior/Segundo	Helix Sementes e Mudas LTDA	Melanaphis sorghi	Sorghum bicolor	18° 38' 35" S; 49° 53' 14" W	2020-08-10	2020-10-29	Ipiacu, Minas Gerais	Brazil
14_4	Pooled	S20_MG9_P	Junior/Segundo	Helix Sementes e Mudas LTDA	Melanaphis sorghi	Sorghum bicolor	18° 38' 35" S; 49° 53' 14" W	2020-08-10	2020-10-29	Ipiacu, Minas Gerais	Brazil
14_5	Pooled	S20_MG10_P	Junior/Segundo	Helix Sementes e Mudas LTDA	Melanaphis sorghi	Sorghum bicolor	18° 38' 35" S; 49° 53' 14" W	2020-08-10	2020-10-29	Ipiacu, Minas Gerais	Brazil
Control Samples
Sample Code	Pooled or Clonal Sample	Dendrogram Name	Collector Name	Collector's Institution	Aphid	Host Plant	GPS Location	Date Collected	Date Received	City, State of Collection	Country of Collection	Notes
Armstrong1	Clonal	S13_TX_C	Scott Armstrong	USDA-ARS	Melanaphis sorghi	Sorghum bicolor		2013-08-12	2017-12-21	Bay City, TX	USA	Sent frozen
Armstrong48	Clonal	Su17_FL_C	Scott Armstrong	USDA-ARS	Melanaphis sacchari	Saccharum spp.		2017-03-20		Belle Glade, FL	USA	Sent frozen
Belflower1	Pooled	S16_GA_P	Hongliang Wang	USDA-ARS	Melanaphis sorghi	Sorghum bicolor		2016-10-05	2016-10-05	Tifton, GA	USA	Bellflower Farm, Tifton, GA
Brewer4	Pooled	S15_TX_P	Mike Brewer	Texas A&M University	Melanaphis sorghi	Sorghum bicolor	28° 2' 11" N; 97° 31' 43" W	2015-10-27		Sinton, TX	USA
* Dendrogram names follow the format: Host (S-sorghum, Su-Sugarcane, M-Giant Miscanthus, J-Johnsongrass), Year of collection (2 digits), State (2 letter abbreviation), sample number, Pooled (P) or clonal (C) sample.
** Melanaphis species were determined after genotyping
