# Supplementary material for: Melanaphis sorghi (Hemiptera: Aphididae) Clonal Diversity in the United States and Brazil
Source: Insects. 2022 Apr 28;13(5):416. doi: 10.3390/insects13050416 (PMC9145645; doi:10.3390/insects13050416)
Supplement: Supplementary file 1 [file insects-13-00416-s001.zip › Suppmental Table S2.xlsx]

## Sheet: Sheet1
Supplementary Table 2. Allele sizes of 2019 and 2020 Melanaphis sorghi samples collected in the United States or Brazil.
2019 SCA Diversity Study-U.S.																																					2020 SCA Diversity-U.S.
Dendrogram Name:	S13_TX_C	Su17_FL_C	S16_GA_P	S15_TX_P	S19_AL1_C	S19_GA6_P	S19_GA7_P	J19_NC1_P	J19_GA1_P	S19_GA2_P	S19_GA4_C	J19_NC1_C	S19_GA7_C	S19_GA1_C	J19_NC2_C	S19_GA3_C	S19_NC2_P	S19_GA11_P	S19_GA12_P	S19_GA3_P	S19_GA4_P	S19_AL1_P	S19_GA10_P	S19_GA9_P	S19_NC3_P	S19_GA5_P	S19_AL2_P	S19_GA1_P	S19_GA8_P	S19_GA5_C		S19_GA6_C	S19_GA2_C	S19_GA8_C	S19_NC3_C		S20_GA1_P	S20_GA4_C	S20_GA7_C	J20_OK6_P	S20_GA4_P	J20_OK4_P	J20_TX4_P	J20_TX1_P	S20_OK1_P	S20_OK7_P	M20_GA2_C	J20_TX7_P	S20_TX12_P
Tube Name:	Armstrong1	Armstrong48	Bellflower1	Brewer4	AJ193SA2	DB191	DB192	AH191	SP194	LangP25	LangP25SA	AH191SA1	SP193SA2	Gibbs25SA1	AH191SA2	Gibbs25SA3	AH192	2019AphidControlA-Black	2019AphidControlB-Blackshank	SP191	SP192	AJ191	DB195	DB194	AH193	SP193	AJ192	GibbsP25	DB193	Lang25SA2	A3792SA2	SP191SA1	Gibbs25SA2	DB191SA2	AH193SA1		BS1	FVSA2	TIFSCA	SA12	FV2	AS8	GW4	GW1	SA2	SA14	MIS2_3_20B	GW7	GW10
CIR-Ms-B09	268, 268	260, 262	268, 268	268, 268	268, 268	268, 268	268, 268	268, 268	268, 268	268, 268	268, 268	268, 268	268, 268	268, 268	268, 268	268, 268	268, 268	268, 268	268, 268	268, 268	268, 268	268, 268	268, 268	268, 268	268, 268	268, 268	268, 268	268, 268	268, 268	268, 268	268, 268	268, 268	268, 268	268, 268	268, 268		268, 268	268, 268	268, 268	268, 268	268, 268	268, 268	268, 268	268, 280	96	268, 268	268, 268	268, 268	268, 268
CIR-Ms-D02	240, 242	246, 254	240, 242	240, 242	240, 242	240, 242	240, 242	240, 242	240, 242	240, 242	240, 242	240, 242	240, 242	240, 242	240, 242	240, 242	240, 242	240, 242	240, 242	240, 242	240, 242	240, 242	240, 242	240, 242	240, 242	240, 242	240, 242	240, 242	240, 242	240, 242	240, 242	240, 242	240, 242	240, 242	240, 242		240, 242	240, 242	240, 242	240, 242	240, 242	240, 242	240, 242	240, 242	240, 262	240, 242	240, 242	240, 242	240, 242
CIR-Ms-E01	267, 267	269, 269	267, 267	267, 267	267, 267	267, 267	267, 267	267, 267	267, 267	267, 267	267, 267	267, 267	267, 267	267, 267	267, 267	267, 267	267, 267	267, 267	267, 267	267, 267	267, 267	267, 267	267, 267	267, 267	267, 267	267, 267	267, 267	267, 267	267, 267	267, 267	267, 267	267, 267	267, 267	267, 267	267, 267		267, 267	267, 267	267, 267	267, 267	267, 267	267, 267	267, 267	267, 267	267, 267	267, 267	267, 267	267, 267	267, 267
CIR-Ms-G08	247, 249	252, 252	247, 249	247, 249	247, 249	247, 249	247, 249	247, 249	247, 249	247, 249	247, 249	247, 249	247, 249	247, 249	247, 249	247, 249	247, 249	247, 249	247, 249	247, 249	247, 249	247, 249	247, 249	247, 249	247, 249	247, 249	247, 249	247, 249	247, 249	247, 249	247, 249	247, 249	247, 249	247, 249	247, 249		247, 249	247, 249	247, 249	247, 249	247, 249	247, 249	247, 249	247, 249	246, 309	247, 249	247, 249	247, 249	247, 249
CIR-Ms-G403	270, 270	268, 276	270, 270	270, 270	270, 270	270, 270	270, 270	270, 270	270, 270	270, 270	270, 270	270, 270	270, 270	270, 270	270, 270	270, 270	270, 270	270, 270	270, 270	270, 270	270, 270	270, 270	270, 270	270, 270	270, 270	270, 270	270, 270	270, 270	270, 270	270, 270	-	270, 270	270, 270	270, 270	270, 270		270, 270	270, 270	270, 270	270, 270	270, 270	-	270, 270	270, 270	116, 116	270, 270	270, 270	270, 270	270, 270
CIR-Ms-C08	216, 220	214, 214	216, 220	216, 220	216, 220	216, 220	216, 220	216, 220	216, 220	216, 220	216, 220	216, 220	216, 220	216, 220	216, 220	216, 220	216, 220	216, 220	216, 220	216, 220	216, 220	216, 220	216, 220	216, 220	216, 220	216, 220	216, 220	216, 220	216, 220	216, 220	216, 220	216, 220	216, 220	216, 220	216, 220		216, 220	216, 220	216, 220	216, 220	216, 220	216, 220	216, 220	216, 220	470, 507	216, 220	216, 220	216, 220	216, 220
CIR-Ms-G01	220, 220	204, 228	220, 220	220, 220	220, 220	220, 220	220, 220	220, 220	220, 220	220, 220	220, 220	220, 220	220, 220	220, 220	220, 220	220, 220	220, 220	220, 220	220, 220	220, 220	220, 220	220, 220	220, 220	220, 220	220, 220	220, 220	220, 220	220, 220	220, 220	220, 220	220, 220	220, 220	220, 220	220, 220	220, 220		220, 220	220, 220	220, 220	220, 220	220, 220	220, 220	220, 220	220, 220	219, 252	220, 220	220, 220	220, 220	220, 220
CIR-Ms-E03	192, 236	204, 204	192, 236	192, 236	192, 236	192, 236	192, 236	192, 236	192, 236	192, 236	192, 236	192, 236	192, 236	192, 236	192, 236	192, 236	192, 236	192, 236	192, 236	192, 236	192, 236	192, 236	192, 236	192, 236	192, 236	192, 236	192, 236	192, 236	192, 236	192, 236	192, 236	192, 236	192, 236	192, 236	192, 236		192, 236	192, 236	192, 236	192, 236	192, 236	192, 236	192, 236	192, 236	168, 168	192, 236	192, 236	192, 236	192, 236
CIR-Ms-G02	219, 219	221, 221	219, 219	219, 219	219, 219	219, 219	219, 219	219, 219	219, 219	219, 219	219, 219	219, 219	219, 219	219, 219	219, 219	219, 219	219, 219	219, 219	219, 219	219, 219	219, 219	219, 219	219, 219	219, 219	219, 219	219, 219	219, 219	219, 219	219, 219	219, 219	219, 219	219, 219	219, 219	219, 219	219, 219		219, 219	219, 219	219, 219	219, 219	219, 219	219, 219	219, 219	219, 219	-	219, 219	219, 219	219, 219	219, 219
Allele sizes (bp) reflect an 18 bp M13 tag on the forward primer
MLL-F (M. sorghi)
MLL-D (M. sacchari)
Sipha flava samples
[truncated: 88 more columns]
